# Supplementary material for: Combined Effect of Salicylic Acid and Proline Mitigates Drought Stress in Rice (Oryza sativa L.) through the Modulation of Physiological Attributes and Antioxidant Enzymes
Source: Antioxidants (Basel). 2023 Jul 18;12(7):1438. doi: 10.3390/antiox12071438 (PMC10375981; doi:10.3390/antiox12071438)
Supplement: Supplementary file 1 [file antioxidants-12-01438-s001.zip]

Archive with 1 entries (1 files):
- antioxidants-2467578-supplementary.pdf
